# Supplementary material for: FANCM Gene Variants in a Male Diagnosed with Sertoli Cell-Only Syndrome and Diffuse Astrocytoma
Source: Genes (Basel). 2024 May 28;15(6):707. doi: 10.3390/genes15060707 (PMC11202954; doi:10.3390/genes15060707)
Supplement: Supplementary file 1 [file genes-15-00707-s001.zip]

Archive with 9 entries (8 files):
- Supplementary Materials/
- Supplementary Materials/Figure  S1 Testicular histology of FANCM patient’s Sertoli cell only.PNG
- Supplementary Materials/Figure S2 Histology of FANCM patient’s astrocytoma.PNG
- Supplementary Materials/Figure S3 Immunohistochemical detection of FANCM with two additional antibodies in tubules of FANCM patient and control with full.PNG
- Supplementary Materials/Figure S4 Immunohistochemical detection of FANCM with two additional antibodies in astrocy-toma of FANCM patient and control astrocytoma.PNG
- Supplementary Materials/Figure S5 Sanger sequencing of patient’s mother FANCM.PNG
- Supplementary Materials/high quality - Figure 3. Immunohistochemical detection of FANCM protein in astrocytoma biopsies..png
- Supplementary Materials/high quality -Figure 2. Immunohistochemical detection of FANCM in tubules of SCOS patinet and control with complete spermatogenisis.png
- Supplementary Materials/Supplementary table 1.xlsx
