# Supplementary material for: FANCM Gene Variants in a Male Diagnosed with Sertoli Cell-Only Syndrome and Diffuse Astrocytoma
Source: Genes (Basel). 2024 May 28;15(6):707. doi: 10.3390/genes15060707 (PMC11202954; doi:10.3390/genes15060707)
Supplement: Supplementary file 1 [file genes-15-00707-s001.zip › Supplementary Materials/Supplementary table 1.xlsx]

## Sheet: List1
Chromosome	Position	Reference allele	Alternate allele	Gen	Variant	Variant shared by father	EXOMISER_GENE_COMBINED_SCORE	Minor allele frequency
14	45136202	G	C	FANCM	c.171G>C:p.(Leu57Phe)	no	0.938739	0.001738
14	45151428	A	G	FANCM	c.950A>G:p.(Gln317Arg)	yes	0.938739	1.593e-05
3	170419247	G	A	CLDN11	c.181G>A:p.(Gly61Arg)	no	0.92621	0
5	23522772	G	T	PRDM9	c.769G>T:p.(Gly257Trp)	no	0.925756	1.2e-05
